# Supplementary material for: The Acrosomal Status of Density Purified Spermatozoa Differentiates Men from Couples in IVF and ICSI Treatment and Is Associated with Fecundity
Source: J Clin Med. 2020 Jul 22;9(8):2327. doi: 10.3390/jcm9082327 (PMC7464336; doi:10.3390/jcm9082327)
Supplement: Supplementary file 1 [file jcm-09-02327-s001.zip]

Archive with 4 entries (4 files):
- Supplementary figure_S2_R2.pdf
- __MACOSX/._Supplementary figure_S2_R2.pdf
- Supplementary figure_S1_R2.pdf
- __MACOSX/._Supplementary figure_S1_R2.pdf
